# Supplementary material for: Topological Transition in Aromatic and Quinonoid π-Conjugated Polymers Induced by Static Strain
Source: J Am Chem Soc. 2024 Sep 13;146(38):26497–504. doi: 10.1021/jacs.4c10064 (PMC11440520; doi:10.1021/jacs.4c10064)
Supplement: Supplementary file 2 — ja4c10064_si_002.xyz [file ja4c10064_si_002.xyz]

11
FPD
C             0.8965663713        7.2525141539        7.5000000000
C             2.6054176843        5.6775559041        7.5000000000
C             3.1525120455        7.0410760979        7.5000000000
C             2.1268235584        7.9639756094        7.5000000000
C             4.3761226521        7.7348753287        7.5000000000
C             2.6927455270        9.3099963942        7.5000000000
H             0.4983618660        5.1536007182        7.5000000000
N             1.2122120475        5.8939182083        7.5000000000
O             2.2587687401       10.4264309667        7.5000000000
O             3.1888470817        4.5949763430        7.5000000000
O             4.1377538427        9.0797277758        7.5000000000

22
ThiaDZ
C             7.3782377744        6.2416601391        7.5000000000
C             5.9110569681        6.2439013323        7.5000000000
C             5.1467497705        7.4717126809        7.5000000000
C             5.9442980413        8.6165401771        7.5000000000
C             8.1441998807        7.4680392511        7.5000000000
H             5.4555194355        9.5850738879        7.5000000000
N             7.8879864982        4.9913625517        7.5000000000
N             5.3979181984        4.9950070006        7.5000000000
C             2.9131322014        8.7584046729        7.5000000000
C             1.4460024307        8.7560897462        7.5000000000
C             0.6813249640        7.5284096282        7.5000000000
C             1.4788606291        6.3837241425        7.5000000000
C             3.6787242273        7.5318306334        7.5000000000
H             0.9914133431        5.4144633967        7.5000000000
N             3.4229704422       10.0087633933        7.5000000000
N             0.9329268012       10.0049379755        7.5000000000
S             2.1760616215       11.0446299023        7.5000000000
S             6.6412758319        3.9554113123        7.5000000000
C             7.3489981623        8.6140045667        7.5000000000
C             2.8832898929        6.3859340105        7.5000000000
H             7.8431693481        9.5793299136        7.5000000000
H             3.3791733613        5.4211308553        7.5000000000

14
PT
C             2.6534252038       11.4628484991       10.0000000000
C             1.2489714069       11.4630490873       10.0000000000
C             3.2123749335       10.1904475151       10.0000000000
C             0.6901949507       10.1906326189       10.0000000000
S             1.9512075770        8.9838784362       10.0000000000
C             4.5931187093        9.8095524949       10.0000000000
C             5.1520684389        8.5371515009       10.0000000000
C             6.5565222358        8.5369509127       10.0000000000
C             7.1152986920        9.8093673911       10.0000000000
S             5.8542860658       11.0161215638       10.0000000000
H             3.2560456180       12.3695188902       10.0000000000
H             0.6464043925       12.3700148405       10.0000000000
H             7.1590892401        7.6299851495       10.0000000000
H             4.5494480147        7.6304810998       10.0000000000

26
PEDOT
C             2.6248507435       11.4368023696       10.0299036133
C             1.2153865997       11.4375995605       10.0192121288
C             3.1963917638       10.1674415852       10.0346843523
C             0.6429268480       10.1687482538       10.0133022427
S             1.9196009446        8.9628352090       10.0240955958
C             4.5804530670        9.8193970427       10.0349214922
C             5.1538005311        8.5510318709       10.0271708478
C             6.5640343596        8.5532308551       10.0213830407
C             7.1352665149        9.8223555756       10.0134991482
S             5.8563832419       11.0254463025       10.0252945844
O             4.4101726609        7.3929548480       10.0369431829
O             7.3113396474        7.3979162138       10.0160069423
C             5.1984667039        6.2486533845        9.6598105666
C             6.5279418409        6.2501128156       10.3920220967
H             4.6067156530        5.3648439362        9.9277274833
H             5.3699274880        6.2642478679        8.5701811534
H             7.1240931748        5.3701362970       10.1207775353
H             6.3597562120        6.2617516756       11.4822874029
O             3.3701210940       12.5932424887       10.0513630208
O             0.4708587592       12.5945413996       10.0037772598
C             2.5919935042       13.7451368937        9.6765753743
C             1.2496379619       13.7438450375       10.3849716845
H             3.1829358486       14.6218803082        9.9693071168
H             2.4416640651       13.7478944536        8.5839605500
H             1.3971987236       13.7422659545       11.4778901887
H             0.6584396148       14.6214536309       10.0960882253

16
PPy
C             2.5004617751        9.1151730796        7.5000000000
C             1.0868401379        9.1153775527        7.5000000000
C             2.9306355015        7.7876316748        7.5000000000
C             0.6566050426        7.7874680812        7.5000000000
C             4.2439862484        7.2123683352        7.5000000000
C             4.6741599747        5.8848269204        7.5000000000
C             6.0877816120        5.8846224473        7.5000000000
C             6.5180167073        7.2125319288        7.5000000000
H             3.1389084965        9.9927429728        7.5000000000
H             0.4484580114        9.9927195205        7.5000000000
H             6.7261637293        5.0072804695        7.5000000000
H             4.0357132442        5.0072570172        7.5000000000
N             1.7936716743        7.0041130788        7.5000000000
N             5.3809500755        7.9958869212        7.5000000000
H             1.7936925360        5.9925562958        7.5000000000
H             5.3809292046        9.0074437042        7.5000000000

26
IBF
C             2.4603389025       11.6620482954       10.0000000000
C             1.0364932302       11.6620168443       10.0000000000
C             0.3276772823       12.8720541316       10.0000000000
C             1.0441656018       14.0634655520       10.0000000000
C             2.4529155643       14.0634228855       10.0000000000
C             3.1692428419       12.8718846171       10.0000000000
C             2.8769410197       10.2972159834       10.0000000000
C             0.6197710701       10.2972204382       10.0000000000
H            -0.7577553379       12.8692660661       10.0000000000
H             0.5056907842       15.0110244501       10.0000000000
H             2.9914967782       15.0109157291       10.0000000000
H             4.2547092126       12.8689992344       10.0000000000
C             4.1165909422        9.7027840266       10.0000000000
C             4.5331930505        8.3379517046       10.0000000000
C             5.9570387318        8.3379831557       10.0000000000
C             3.8242891111        7.1281153829       10.0000000000
C             6.3737608918        9.7027795718       10.0000000000
C             6.6658546796        7.1279458684       10.0000000000
C             4.5406163977        5.9365771145       10.0000000000
H             2.7388227405        7.1310007656       10.0000000000
C             5.9493663601        5.9365344480       10.0000000000
H             7.7512872999        7.1307339339       10.0000000000
H             4.0020351837        4.9890842709       10.0000000000
H             6.4878411778        4.9889755499       10.0000000000
O             1.7483801585        9.4820264111       10.0000000000
O             5.2451517945       10.5179735889       10.0000000000

16
BdiT
C             2.7846742192        6.8751179326        7.5000000000
C             2.9216636054        8.3015128217        7.5000000000
C             4.1591410599        8.9303065154        7.5000000000
C             5.3109750166        8.1248543765        7.5000000000
C             5.1739128214        6.6984594984        7.5000000000
C             3.9365363005        6.0697621472        7.5000000000
C             1.4181953609        6.4742487299        7.5000000000
C             0.5284524118        7.5249086736        7.5000000000
H             4.2488354386       10.0161686909        7.5000000000
H             3.8467979914        4.9838017737        7.5000000000
H             1.0982682548        5.4327307473        7.5000000000
C             7.5672313430        7.4750393285        7.5000000000
C             6.6773961457        8.5258521249        7.5000000000
H             6.9973622669        9.5672341170        7.5000000000
S             6.7377835984        5.9214661264        7.5000000000
S             1.3578551545        9.0785363959        7.5000000000

10
FFD
C             0.9342583983        7.2695629852        7.5000000000
C             2.6078514794        5.6822623651        7.5000000000
C             3.1827650427        7.0302278939        7.5000000000
C             2.1640357389        7.9643429612        7.5000000000
C             4.4120837893        7.7264123352        7.5000000000
C             2.7376845047        9.3122831185        7.5000000000
O             2.2990598644       10.4259395746        7.5000000000
O             3.0449760483        4.5681202381        7.5000000000
O             4.1735387987        9.0748820475        7.5000000000
O             1.1719614491        5.9210132608        7.5000000000

20
PS34Bt
C             0.8270645714        4.6631313805        7.5000000000
C             2.7899573798        6.0460170042        7.5000000000
C             1.3707260290        5.9910144788        7.5000000000
C             3.3541783553        7.3263794175        7.5000000000
C             0.7829384247        7.2757120707        7.5000000000
C             4.7567350078       10.3408913217        7.5000000000
C             6.7191044571        8.9569283688        7.5000000000
C             5.2999553209        9.0125564195        7.5000000000
C             7.2821824794        7.6762849738        7.5000000000
C             4.7116934020        7.7275131552        7.5000000000
S             2.0401680462        8.4904816854        7.5000000000
S             5.9685446598        6.5121867253        7.5000000000
C             1.7540001950        3.6696145580        7.5000000000
C             5.6837939610       11.3349522007        7.5000000000
H            -0.2385327590        4.4435844384        7.5000000000
H             1.5676223444        2.5994545683        7.5000000000
H             5.5011418288       12.4059129280        7.5000000000
H             3.6907813348       10.5599815372        7.5000000000
Se            7.4730601763       10.6965162090        7.5000000000
Se            3.5435003762        4.3059003689        7.5000000000

20
TT-3-4
C             0.7695796280        4.6632818525        7.5000000000
C             2.6892351153        6.0439492499        7.5000000000
C             1.2709751744        6.0025539710        7.5000000000
C             3.2634246535        7.3266326721        7.5000000000
C             0.6851988869        7.2905806341        7.5000000000
C             4.7045275144       10.3427955470        7.5000000000
C             6.6223919805        8.9616608929        7.5000000000
C             5.2039726120        9.0031680367        7.5000000000
C             7.1961339107        7.6797273881        7.5000000000
C             4.6180567745        7.7152520407        7.5000000000
S             1.9547710997        8.5006706654        7.5000000000
S             5.8874431466        6.5054958948        7.5000000000
C             1.7751238855        3.7380846721        7.5000000000
C             5.7113299088       11.2662352439        7.5000000000
S             3.3676793772        4.4435938706        7.5000000000
S             7.3028462774       10.5605615458        7.5000000000
H            -0.2819368880        4.3880958838        7.5000000000
H             1.6852382056        2.6557874963        7.5000000000
H             5.6209685392       12.3481080854        7.5000000000
H             3.6536451852       10.6192991169        7.5000000000

42
PF
H             4.2166298841        9.7114656748        6.6279418593
C             7.2441579033        6.0248119032        7.4491827662
C             7.7256008478        7.3545559454        7.4742313803
C             6.7615615139        8.3903461634        7.4830373921
C             5.4075303413        8.0960371374        7.4752733484
C             4.9533101274        6.7597046274        7.4503296706
C             5.8863158157        5.7202325625        7.4336303153
H             7.9477657913        5.1951532600        7.4488898464
H             7.0689654000        9.4352126619        7.4983131377
H             5.5631615834        4.6787383994        7.4148807250
C             4.2242638876        9.0367618054        7.4992293648
H             4.2292323586        9.6779113632        8.3956314124
C             3.0432226553        8.0937351590        7.4899056945
C             1.6902714143        8.3888634863        7.5100687229
C             0.7273917024        7.3538631822        7.5016768903
C             1.2079201155        6.0243088638        7.4729793736
C             2.5649073721        5.7181604558        7.4467668912
C             3.4977348284        6.7579871865        7.4574680110
H             1.3828816596        9.4337386486        7.5308339508
H             0.5043976625        5.1950219907        7.4757534178
H             2.8865078690        4.6761036050        7.4221915061
H            12.6841229030        5.2664159595        8.2748109677
C            15.6998788611        8.9727861669        7.6136691648
C            16.1805224164        7.6461587629        7.5222831392
C            15.2175627353        6.6136128077        7.4512496486
C            13.8645425397        6.9079232995        7.4765309777
C            13.4097654354        8.2412587058        7.5616302676
C            14.3426842972        9.2787507749        7.6314966210
H            16.4034427301        9.7996871391        7.6760328397
H            15.5250653341        5.5717468354        7.3705858127
H            14.0211468007       10.3187987959        7.7006215435
C            12.6837334325        5.9661832606        7.4230687878
H            12.6862932999        5.3513331399        6.5088032798
C            11.5002418709        6.9056607883        7.4712176903
C            10.1464623177        6.6120784949        7.4408742681
C             9.1820435546        7.6459153625        7.4974202993
C             9.6629331583        8.9734903780        7.5812699821
C            11.0207786047        9.2777412179        7.6087210049
C            11.9541344694        8.2398062717        7.5546296062
H             9.8396189752        5.5693354971        7.3681179792
H             8.9588972732        9.8013425137        7.6289599885
H            11.3434326773       10.3176125560        7.6713035346

22
TPz
C             1.7821978340        8.9607366021        7.5000000000
C             0.3601620473        8.9613364516        7.5000000000
C             0.3679295064       11.2276215053        7.5000000000
C             1.7759303196       11.2272379508        7.5000000000
C             2.3502487767        7.6475403115        7.5000000000
C            -0.2106431973        7.6491748768        7.5000000000
H            -0.1840899093       12.1702454461        7.5000000000
H             2.3265893667       12.1703576902        7.5000000000
S             1.0691769767        6.4305813345        7.5000000000
N             2.4974530061       10.1012409015        7.5000000000
N            -0.3539409381       10.1022142324        7.5000000000
C             3.7043746704        7.3448009122        7.5000000000
C             4.2749730036        6.0322803100        7.5000000000
S             4.9838939762        8.5637971485        7.5000000000
C             5.6969105952        6.0341101789        7.5000000000
N             3.5624639612        4.8903116179        7.5000000000
C             6.2654448318        7.3473822180        7.5000000000
N             6.4137367998        4.8949713955        7.5000000000
C             4.2866678567        3.7661582556        7.5000000000
C             5.6947386401        3.7677687207        7.5000000000
H             3.7372822919        2.8224156926        7.5000000000
H             6.2483607959        2.8258302172        7.5000000000

14
PFu
C             2.4475686763        9.1400085417        7.5000000000
C             1.0314510510        9.1402674593        7.5000000000
C             2.8452919334        7.8184865295        7.5000000000
C             0.6337579047        7.8183708434        7.5000000000
C             4.1171409904        7.1816562059        7.5000000000
C             4.5148796268        5.8597139464        7.5000000000
C             5.9309831724        5.8600484980        7.5000000000
C             6.3286702326        7.1814613230        7.5000000000
H             3.1124129666        9.9960944848        7.5000000000
H             0.3666943908        9.9959873291        7.5000000000
H             6.5958104022        5.0039139685        7.5000000000
H             3.8500840254        5.0039901555        7.5000000000
O             5.2229415435        8.0039989728        7.5000000000
O             1.7395240467        6.9960017321        7.5000000000

22
FPz
C             1.6668298371        9.1630143823        7.5000000000
C             0.2405683902        9.1639333052        7.5000000000
C             0.2483103236       11.4087524036        7.5000000000
C             1.6616883269       11.4077573335        7.5000000000
C             2.0811225008        7.7970845197        7.5000000000
C            -0.1747340156        7.7982031832        7.5000000000
H            -0.2946489676       12.3570571310        7.5000000000
H             2.2059577975       12.3555839275        7.5000000000
N             2.3974480717       10.2923376703        7.5000000000
N            -0.4887903750       10.2936023262        7.5000000000
C             3.3206337904        7.1961496751        7.5000000000
C             3.7361434588        5.8304849381        7.5000000000
C             5.1623899590        5.8313135426        7.5000000000
N             3.0069425843        4.7005300749        7.5000000000
C             5.5764871704        7.1973084282        7.5000000000
N             5.8932129332        4.7022796767        7.5000000000
C             3.7442371728        3.5854870238        7.5000000000
C             5.1576083529        3.5867505618        7.5000000000
H             3.2013442885        2.6371965009        7.5000000000
H             5.7019572689        2.6389156981        7.5000000000
O             4.4483337093        7.9979482039        7.5000000000
O             0.9529109216        6.9964234733        7.5000000000

22
TPD
C             0.7895289952        4.6435918569        7.5000000000
C             3.1447598177        4.6301400038        7.5000000000
C             2.6813872108        6.0408341420        7.5000000000
C             1.2723806668        6.0464735662        7.5000000000
C             3.2638555587        7.3067623832        7.5000000000
C             0.6959033318        7.3124932670        7.5000000000
H             1.9565399038        2.8579079190        7.5000000000
O            -0.3448625697        4.1895207435        7.5000000000
O             4.2717108755        4.1596508164        7.5000000000
N             1.9616196753        3.8740179607        7.5000000000
C             4.7740320189       10.3698599962        7.5000000000
C             7.1292628306       10.3564081431        7.5000000000
C             6.6464111590        8.9535264338        7.5000000000
C             5.2374046149        8.9591658580        7.5000000000
C             7.2228884940        7.6875067330        7.5000000000
C             4.6549362670        7.6932376168        7.5000000000
H             5.9622519219       12.1420920810        7.5000000000
O             3.6470809611       10.8403491836        7.5000000000
O             8.2636544063       10.8104792565        7.5000000000
N             5.9571721614       11.1259820393        7.5000000000
S             1.9838213979        8.5161424739        7.5000000000
S             5.9349704278        6.4838575261        7.5000000000

11
ThPD
C             1.0804609108        7.1651466865        7.5000000000
C             2.8673636892        5.6714028485        7.5000000000
C             3.3890810548        7.0551286817        7.5000000000
C             2.3026652810        7.9219082171        7.5000000000
C             4.6728653426        7.6853799884        7.5000000000
C             2.6783233906        9.3373013775        7.5000000000
H             0.7791076362        5.0597962952        7.5000000000
N             1.4540575035        5.8307259945        7.5000000000
O             2.0228794782       10.3678787639        7.5000000000
O             3.4713452251        4.6017414588        7.5000000000
S             4.4622294824        9.4322371878        7.5000000000

24
PPDO
C             0.6178481735        4.5589033752        7.5000000000
C             2.9769876935        4.5264116497        7.5000000000
C             2.5204038092        5.9218488894        7.5000000000
C             1.1184032475        5.9325463825        7.5000000000
C             2.9764954746        7.2391541956        7.5000000000
C             0.6721339031        7.2460423156        7.5000000000
H             1.7693386606        2.7558057017        7.5000000000
H             1.8202260522        9.0705954143        7.5000000000
O            -0.5309214906        4.1403155842        7.5000000000
O             4.1059096664        4.0625781170        7.5000000000
N             1.8256552964        8.0361959127        7.5000000000
N             1.7834115536        3.7709384787        7.5000000000
C             4.3191620174       10.4735883503        7.5000000000
C             6.6783015273       10.4410966248        7.5000000000
C             6.1777464533        9.0674536175        7.5000000000
C             4.7757458916        9.0781511106        7.5000000000
C             6.6240157977        7.7539576844        7.5000000000
C             4.3196542262        7.7608458044        7.5000000000
H             5.5268110402       12.2441942983        7.5000000000
H             5.4759236486        5.9294045857        7.5000000000
O             3.1902400444       10.9374218830        7.5000000000
O             7.8270712014       10.8596844158        7.5000000000
N             5.4704944044        6.9638040873        7.5000000000
N             5.5127381572       11.2290615213        7.5000000000

12
PPD
C             1.0351344424        7.2443565456        7.5000000000
C             2.7540606775        5.6810746094        7.5000000000
C             3.2930407170        7.0452174240        7.5000000000
C             2.2590707918        7.9547589113        7.5000000000
C             4.5170121178        7.7556707384        7.5000000000
C             2.7980918733        9.3189339609        7.5000000000
H             0.6454798276        5.1422138415        7.5000000000
H             4.9066782140        9.8578151737        7.5000000000
N             4.1982158909        9.1122581394        7.5000000000
N             1.3538803712        5.8876329190        7.5000000000
O             2.2160325591       10.4042063342        7.5000000000
O             3.3360913117        4.5957732228        7.5000000000

10
TT-3-2
C             0.5100112702        7.5000530149        7.4995722126
C             1.3712177540        6.4095199600        7.5263164834
C             2.7218172534        6.8049972359        7.5170851799
C             2.9174677015        8.1950001708        7.4829148696
C             5.1292817815        7.4999447384        7.5004278910
C             4.2680821069        8.5904891898        7.4736833209
H             1.0184797005        5.3805666161        7.5506974086
H             4.6208120585        9.6194287005        7.4493027241
S             4.2446094494        5.9756904126        7.5381688381
S             1.3946848655        9.0243099610        7.4618310718

24
BTz
C             6.8452542186        6.2703724001        7.5000000000
C             5.4056223884        6.2677710572        7.5000000000
C             4.6324109783        7.4772891336        7.5000000000
C             5.4220233911        8.6313853534        7.5000000000
C             6.8285104158        8.6327021108        7.5000000000
C             7.6181387126        7.4791618363        7.5000000000
H             4.9247350313        9.5967088412        7.5000000000
H             7.3259167258        9.5978309550        7.5000000000
N             6.1297674460        4.2962325786        7.5000000000
N             7.2683215566        4.9803819075        7.5000000000
N             4.9875510877        4.9757213867        7.5000000000
H             6.1328854444        3.2810671217        7.5000000000
C             2.3983631401        8.7314236732        7.5000000000
C             0.9588472210        8.7303687938        7.5000000000
C             0.1851467361        7.5218731166        7.5000000000
C             0.9741795460        6.3679822004        7.5000000000
C             2.3805052391        6.3677333692        7.5000000000
C             3.1709710149        7.5214529469        7.5000000000
H             0.4756925047        5.4033146504        7.5000000000
H             2.8768444279        5.4019103553        7.5000000000
N             1.6760845093       10.7034664777        7.5000000000
N             2.8176037340       10.0231194926        7.5000000000
N             0.5368544924       10.0206354624        7.5000000000
H             1.6744679121       11.7189677094        7.5000000000

20
TDzP
C             7.2260219852        6.1866362900        7.5000000000
C             5.7687378250        6.1946938108        7.5000000000
C             5.0632009550        7.4490262425        7.5000000000
C             5.9038101039        8.5683216652        7.5000000000
C             7.9561887928        7.4359604536        7.5000000000
H             5.4544695725        9.5577342818        7.5000000000
N             7.7486018474        4.9412333729        7.5000000000
N             5.2402266289        4.9504246233        7.5000000000
C             2.8697094343        8.8125758357        7.5000000000
C             1.4122178739        8.8063567493        7.5000000000
C             0.7079435795        7.5515083740        7.5000000000
C             1.5478918879        6.4314293162        7.5000000000
C             3.6006497011        7.5637559918        7.5000000000
H             1.0972976592        5.4420387937        7.5000000000
N             3.3930128015       10.0573226150        7.5000000000
N             0.8843556676       10.0514108117        7.5000000000
S             2.1336550764       11.0830566461        7.5000000000
S             6.4876082010        3.9170939908        7.5000000000
N             2.8947237634        6.4335188272        7.5000000000
N             7.2501212145        8.5663137682        7.5000000000

24
PPz
C             1.7013415678        9.1114655437        7.5000000000
C             0.2650750907        9.1121879710        7.5000000000
C             0.2730718008       11.3601953636        7.5000000000
C             1.6949594863       11.3596453165        7.5000000000
C             2.1300030437        7.7617950820        7.5000000000
C            -0.1647021526        7.7629456502        7.5000000000
H            -0.2660923049       12.3108156111        7.5000000000
H             2.2347725664       12.3097594048        7.5000000000
N             2.4315070340       10.2462430644        7.5000000000
N            -0.4642910940       10.2474677135        7.5000000000
C             3.4291019677        7.2312435503        7.5000000000
C             3.8592046108        5.8820352140        7.5000000000
C             5.2954378599        5.8831150157        7.5000000000
N             3.1306295584        4.7460972967        7.5000000000
C             5.7237927120        7.2327776835        7.5000000000
N             6.0264650521        4.7489370392        7.5000000000
C             3.8688603818        3.6338202382        7.5000000000
C             5.2907316120        3.6350525644        7.5000000000
H             3.3304820004        2.6828580074        7.5000000000
H             5.8313501044        2.6853190654        7.5000000000
N             4.5760182568        8.0036928836        7.5000000000
N             0.9823327385        6.9906065433        7.5000000000
H             4.5751075391        9.0269128805        7.5000000000
H             0.9814191745        5.9675034967        7.5000000000

10
TTD
C             1.0633222046        7.2208068723        7.5000000000
C             3.1374085494        5.6685699372        7.5000000000
C             3.4827938699        7.0962700856        7.5000000000
C             2.3401162074        7.9036610758        7.5000000000
C             4.7595562369        7.7791222577        7.5000000000
C             2.6854839539        9.3313776390        7.5000000000
O             1.9785658820       10.3265406032        7.5000000000
O             3.8443561029        4.6733992951        7.5000000000
S             4.4784175158        9.5122413384        7.5000000000
S             1.3444813285        5.4877047857        7.5000000000

26
PITN
C             2.6855956979       11.5260311364       10.0000000000
C             1.2520814669       11.5260271417       10.0000000000
C             0.5697535342       12.7597557906       10.0000000000
C             1.2691828657       13.9588857300       10.0000000000
C             2.6689923449       13.9588037283       10.0000000000
C             3.3681583903       12.7595510926       10.0000000000
C             3.2694862021       10.2012584854       10.0000000000
C             0.6682369673       10.2013963730       10.0000000000
H            -0.5146358421       12.7959616021       10.0000000000
H             0.7225696971       14.9009867353       10.0000000000
H             3.2157899111       14.9007978249       10.0000000000
H             4.4526028152       12.7956115309       10.0000000000
S             1.9687328365        9.0235237243       10.0000000000
C             4.6056433508        9.7987415246       10.0000000000
C             5.1895338550        8.4739688636       10.0000000000
C             6.6230480859        8.4739728583       10.0000000000
C             4.5069711625        7.2404489074       10.0000000000
C             7.2068925855        9.7986036370       10.0000000000
C             7.3053760186        7.2402442094       10.0000000000
C             5.2061372080        6.0411962717       10.0000000000
H             3.4225267377        7.2043884691       10.0000000000
C             6.6059466872        6.0411142700       10.0000000000
H             8.3897653949        7.2040383979       10.0000000000
H             4.6593396418        5.0992021751       10.0000000000
H             7.1525598558        5.0990132647       10.0000000000
S             5.9063967164       10.9764762757       10.0000000000

26
Poly-TPz-yne
C             1.7764963124        9.0310110621        7.5000000000
C             0.3452798617        9.0299129039        7.5000000000
C             0.3493227546       11.2892049139        7.5000000000
C             1.7697724865       11.2904687866        7.5000000000
C             2.3398138923        7.7209886950        7.5000000000
C            -0.2149974969        7.7186128108        7.5000000000
H            -0.1961883192       12.2362366816        7.5000000000
H             2.3136320897       12.2383769002        7.5000000000
S             1.0637679468        6.5294121666        7.5000000000
N             2.4942696176       10.1778862052        7.5000000000
N            -0.3740298860       10.1759307136        7.5000000000
C             6.1765077094        6.6980761142        7.5000000000
C             6.7374634029        5.3873144691        7.5000000000
S             7.4545663505        7.8879003490        7.5000000000
C             8.1685573875        5.3865753900        7.5000000000
N             6.0176602383        4.2416738490        7.5000000000
C             8.7315968684        6.6968270880        7.5000000000
N             8.8858598160        4.2394471498        7.5000000000
C             6.7403240380        3.1280553230        7.5000000000
C             8.1608357694        3.1271696635        7.5000000000
H             6.1940395549        2.1813024186        7.5000000000
H             8.7051963491        2.1796697411        7.5000000000
C             3.6625434063        7.3695982733        7.5000000000
C             4.8535004206        7.0485969836        7.5000000000
C            10.0547044228        7.0472796744        7.5000000000
C            11.2458355786        7.3675667138        7.5000000000
